# Supplementary material for: A Novel Multi-Component Formulation Reduces Inflammation In Vitro and Clinically Lessens the Symptoms of Chronic Eczematous Skin
Source: Int J Mol Sci. 2023 Aug 19;24(16):12979. doi: 10.3390/ijms241612979 (PMC10454735; doi:10.3390/ijms241612979)
Supplement: Supplementary file 1 [file ijms-24-12979-s001.zip]

Archive with 1 entries (1 files):
- ijms-2526314-supplementary.pdf
